# Supplementary material for: Corneal nerve and endothelial cell damage in patients with transient ischemic attack and minor ischemic stroke
Source: PLoS One. 2019 Mar 15;14(3):e0213319. doi: 10.1371/journal.pone.0213319 (PMC6420175; doi:10.1371/journal.pone.0213319)
Supplement: S1 Dataset — (XLSX) [file pone.0213319.s001.xlsx]

## Sheet: Corneal Data-Jul 8 2018
SubjectID	Age	HealthStatus	Gender	Ethnics	CNFD	CNFL	CNBD	CNFT	CellsDensity	Cellarea	Perimeter	Polymegathism	Pleomorphism	PreBHLMCApeak	PreBHLMCAmean	PreBHRMCApeak	PreBHRMCAmean	BH	PostBHLMCApeak	PostBHLMCAmean	PostBHRMCApeak	PostBHRMCAmean	BHIleft	BHIright	Mean_BHI	Status_BHI	Diagnosis	NIHSS	ABCD2score	DM	HTN	Dyslipidemia	UrineMicroalbuminmgL	Status_microalbuminuria	Creatinine	eGFR	HbA1c	Totalcholesterol	LDLC	HDLC	TG	DM_rec	SBP	DBP	BMI
58	54	1	1	5	20.8332	10.9592	12.4999	0.0395286						71	54	79	57	30		66	N/A	55	0.740741	-0.116959	0.311891	2	2	0	4	0	0	0	0.5	1	76	98.53	6	3.2	1.56	1.29	0.9	0	140	80	27.6
77	40	1	2	4										93	65	85	60	22	16	88	120	91	1.60839	2.34848	1.97844	1	2	0	4	2	0	1	5	1	68	119.07	6	5.5	3.95	0.86	1.5	0	144	77	28.4
82	60	1	1	4	28.1248	14.9815	47.9164	0.0265177						88	57	84	56	30	95	56	85	56	-0.0584795	0	-0.0292398	2	2	0	6	2	1	0	14.7	1			5.9	3.9	2.14	0.92	1.9	0	178	119	29.1
65	47	1	1	4	9.37493	3.84005	5.2083	0.0341987	3561.73	227.858	54.3458	61.1271	22.5372	50	37	71	53	30	68	45	80	57	0.720721	0.251572	0.486147	2	1	4	0	1	1	0	91.7	2	86		15	5.4	2.76	0.7	4.3	1	124	84	35.9
99	49	1	1	6	20.8332	12.2743	16.6666	0.0323529	3193	254.525	56.85	63.1	25.2062	62	43	65	46	30	89	58	88	58	1.16279	0.869565	1.01618	1	1	0	3	0	1	0	5.3	1	82	92.06	5.6	4.8	2.31	0.69	5	0	129	65	28.7
74	49	1	2	3	24.9998	14.0809	31.2498	0.0360256	3773.42	212.367	52.9375	57.4792	25.6532	66	41	69	48	30	83	50	83	59	0.731707	0.763889	0.747798	1	1	2	0	1	1	1	2000	2	69	83.36	11.9	6.7	3.97	1.25	3.2	1	151	94	24.5
134	43	1	1	4	43.7497	25.9016	132.291	0.0415868	3269	247.3	56.3	53.1	28.485	103	73	81	63	30	121	71	107	83	-0.0913242	1.0582	0.483438	2	2	1	0	2	1	1			80	97.27	5.9	5.5	3.64	0.96	2.1	0	137	90	25.1
76	56	1	1	4	23.1769	13.8829	30.2081	0.0191971	3450.67	234.008	54.0667	54.85	28.5794	72	58	76	55	20	77	59	84	62	0.0862069	0.636364	0.361285	2	1	0	0	0	1	0	2000	2	673	7.89	5.2	4	2.68	1.05	0.7	0	130	87	21.1
64	50	1	2	5	28.1248	12.9405	16.6666	0.0234948	3335.33	241.7	56.6333	51.5333	29.0587	86	57	68	42	15	103	70	75	48	1.52047	0.952381	1.23642	1	2	0	6	1	1	1	5	1	55	107.86	6.4	3	1.59	0.82	1.3	1	165	99	26.7
67	56	1	1	4	28.1248	18.9973	45.3122	0.0227805	3086.75	264.608	57.8667	57.1917	29.2331	99	74	79	58	30	114	81	84	61	0.315315	0.172414	0.243865	2	1	3	0	1	1	1			66	115.52	6.6	4.1	1.48	1.3	3	1	164	95	21.5
70	45	1	1	4	24.9998	15.6846	37.4997	0.0416197	3431	233.5	55.3	50.5	30.153	58	42	62	45	30	63	47	69	51	0.396825	0.444444	0.420635	2	1	0	2	0	0	1	5	1	73	107.11	5.5	5.3	3.81	0.96	1.1	0	108	71	32.9
90	46	1	1	4	33.3331	21.3628	99.9993	0.0359138	3239.5	252.35	56.45	52.2	30.419	93	69	98	71	30	105	73	110	76	0.193237	0.234742	0.213989	2	2	2	0	0	0	0	5	1	81	95	5.2	3.2	1.81	0.72	1.4	0	124	75	27
125	40	1	1	5	44.7914	22.8081	63.5412	0.0165626	3778	211.8	52.3	53.25	30.9025	60	43	79	54	30	73	55	83	64	0.930233	0.617284	0.773758	1	2	1	0	0	0	0	5	1	90	86.16	5.3	3.9	2.56	0.98	0.8	0	180	105	27.4
63	30	1	1	4	43.7497	28.011	113.541	0.0831447	3747.5	214.6	52.325	54.625	30.9889	62	44	56	40	30	59	42	51	36	-0.151515	-0.333333	-0.242424	2	1	5	0	0	1	0	168.7	2	80	104.64	5.2	5	3.26	0.74	2.2	0	112	81	29.4
96	61	1	1	4	29.1665	16.1903	38.5414	0.0266095	3217	250.667	56.5	50.5667	31.6383	105	56	122	70	30	129	65	139	72	0.535714	0.0952381	0.315476	2	1	4	0	1	1	0	458.8	2	122	55.67	9.1	3.6	2.06	0.93	1.3	1	124	82	26.6
104	30	1	1	4	38.5414	20.7128	67.7079	0.0117505	4009.67	200.4	50.1667	51.4667	32.751	107	70	96	63	30	112	65	102	57	-0.238095	-0.31746	-0.277778	2	2	3	0	0	0	1	5	1	74	114.49	5.8	5.5	3.68	0.81	2.2	0	143	87	22
85	49	1	1	4	35.4164	20.3092	81.2495	0.0232243	3547.5	226.35	53.75	51.65	33.269	90	60	78	53	30	106	70	99	66	0.555556	0.81761	0.686583	1	1	3	0	2	1	0	47.6	2	110	65.59	6.4	5	3.51	1.03	1.1	0	185	107	21.3
93	49	1	1	4	20.8332	10.1519	19.7915	0.0251263	3653.5	218.85	52.9	52.35	33.688	85	67	82	62	30	83	64	88	66	-0.149254	0.215054	0.0329	2	2	0	5	1	1	1	18.3	1	85	88.69	9.2					1	121	88	25
112	48	1	1	4	33.3331	17.8374	53.1247	0.019269	3475.5	231.575	54.35	51.2	34.4338	74	47	79	49	10	82	47	85	53	0	0.816327	0.408163	2	1	0	0	1	0	0	7.9	1	86	87.5	6.2	3.7	2.33	1.15	0.5	1	159	108	27.6
119	47	1	1	4	31.2498	19.9663	91.666	0.0575539	3382.25	238.35	55.175	52.1	34.6543	70	53	73	53	30	74	58	77	53	0.314465	0	0.157233	2	1	5	0	2	1	0	7.2	1	73	105.72	5.8	4.9	3.4	1.09	0.9	0	102	57	24.7
83	61	1	1	4	27.0832	16.3965	45.833	0.0251247	3532	228.5	53.1	57.3	35.043	56	41	72	51	30	60	44	76	55	0.243902	0.261438	0.25267	2	1	3	0	2	1	0	5	1	84	85.64	5.8	4.4	2.76	1.21	0.9	0	145	99	23.9
133	39	1	1	3	24.9998	13.9843	37.4997	0.0356884	3395	237.1	54.9	50.45	35.0995	67	49	57	42	30	70	52	60	44	0.204082	0.15873	0.181406	2	1	3	0	1	1	0	57.3	2	102	74.96	5.6	4.4	2.27	0.66	3.3	1	168	104	36.3
34	46.47	1	1	4	35.4164	22.9166	56.7704	0.10706	3314.5	244.433	55.8667	52.2167	35.5813	83	57	82	54	20	120	70	110	65	1.14035	1.01852	1.07943	1	1	0		2	0	1	5	1			5.9					0	126	80	24.2
66	58	1	1	4	32.5519	17.3928	35.9373	0.0314467	3019.25	268.888	58.5	48.5125	36.9369	55	33	75	50	30	77	39	89	53	0.606061	0.2	0.40303	2	1	2	0	1	1	1	1063	2	142	47.21	11.6	6.1	3.59	0.73	4	1	146	76	31.1
102	44	1	1	4	23.9582	12.3828	22.9165	0.0190596	2775.25	293.875	61.8	46.65	37.3498	68	50	60	46	30	69	48	75	59	-0.133333	0.942029	0.404348	2	2	0	5	2	0	0	7.3	1			5.8	4.5	2.76	0.92	1.9	0	116	76	27
92	43	1	1	4	28.1248	18.9821	67.7079	0.0770817	3197.75	254.15	56.6	52.375	37.78	102	70	117	79	30	126	72	139	85	0.0952381	0.253165	0.174201	2	2	0	4	0	1	0	10.8	1	75	105.29	4.6	4.9	1.89	0.81	4.8	0	176	83	29.4
71	45	1	1	4	22.9165	14.3988	37.4998	0.0215006	2960	273.4	59.3	44.8	37.838	59	44	56	41	30	62	50	59	48	0.454545	0.569106	0.511826	2	2	0	4	0	0	1	15.8	1			5.4	5.3	3.6	1.32	0.9	0	184	80	22.2
84	42	1	1	4	22.9165	12.0453	28.1248	0.0220039	2973	272.9	58.7	50.1	37.908	52	35	57	38	30	55	41	70	52	0.571429	1.22807	0.899749	1	1	3	0	2	1	1	5	1			6.1	6.9	4.31	0.92	3.6	0	159	102	29.1
124	62	1	1	2					3274	247.75	56.1	51.65	38.463	71	39	90	47	20	81	46	97	52	0.897436	0.531915	0.714675	1	2	0	7	1	1	1	20.9	1	110	62.33	6.8	2.9	1.26	0.86	1.7	1	114	65	24.8
108	52	1	1	4	29.1665	15.8051	35.4164	0.0321226	3503	228.8	54.1	44.7	39.184	73	51	73	52	30	87	53	89	55	0.130719	0.192308	0.161513	2	1	2	0	0	1	1	64.5	2	107	66.91	5.4	6.7	2.3	1.15	7.2	0	170	94	28.3
103	57	1	1	6	28.1248	16.0384	41.6664	0.0274077	4030	198.65	49.55	53.4	39.292	79	59	89	63	30	92	70	107	81	0.621469	0.952381	0.786925	1	2	1	0	1	0	0	27.8	1	85	85.65	5.8	4.9	2.17	0.54	5.7	1	144	66	28.7
135	58	1	1	4	34.3748	17.679	58.333	0.0209606	3314	242.4	55.1	46.1	39.848	73	44	83	47	30	81	49	84	47	0.378788	0	0.189394	2	1	4	0	0	1	0			83	87.73	5.4	2.98	1.76	0.7	1	0	136	83	27.1
107	35	1	1	4	43.7497	23.291	66.6662	0.014701	3561	224.7	53	48.3	41.954	113	70	90	56	30	122	76	92	59	0.285714	0.178571	0.232143	2	1	4	0	1	1	1	280.2	2	107	72.5	5.2	9.1	7.27	1.4	1	1	170	98	32
78	35	1	1	3	31.2498	16.4637	24.9998	0.0391656	3233.5	249.05	56.55	45.85	42.341	101	69	79	55	30	118	93	106	84	1.15942	1.75758	1.4585	1	1	4	0	1	0	0	12.6	1				4.2	2.78	0.95	0.9	1	128	76	32
128	51	1	1	4	15.6249	6.87606	12.4999	0.0392424	3401	236.5	54.5	48.6	42.424	66	43	62	42	25	62	34	64	33	-0.837209	-0.857143	-0.847176	2	1	1	0	0	1	0	30.2	1	92	79.96	5.7	4.6	2.85	1.08	1.6	0	169	100	35.2
105	60	1	1	4	33.3331	17.2037	36.4581	0.0249695	2946	275.8	58.3	47.2	47.639	57	37	92	57	15	68	44	120	76	1.26126	2.22222	1.74174	1	1	2	0	1	1	1			89	80.38	7.5	5.8	4	0.75	2.4	1	151	98	30
	57	2	1	6	33.33	17.95	62.5	0.0379706	3974.5	202.55	50.225	55.825	29.9378														0																118	75
	44	2	2	4	41.67	23.19	102.08	0.0385239	3718	214.5	52.4	47.2	36.792														0																120	80
	72	2	1	2	39.58	22.03	96.87	0.0580808	3363	238.6	55.2	42.5	42.998														0											4.4	2.47	1.56	0.8		127	65	23.3
	32	2	1	5	37.5	22.22	70.83	0.0329155	3391.5	237.35	55.15	49.4	41.9495														0
	53	2	1	4	42.71	23.34	90.62	0.0348326	3494	230	54	48	35														0
	31.47	2	2	4	35.42	18.74	68.75	0.0421895																			0																130	78
	31.84	2	1	4	35.94	20	55.99	0.0286119	3638.5	219.4	53.65	55.25	27.181														0																		26
	37.29	2	1	2	42.71	24.61	105.21	0.0346685	3630	225.325	53.7	50.675	29.7353														0											5.9	4.5	0.96	0.9		116	78
	27.85	2	1	4					3960.25	202.275	50.45	58.175	28.7548														0										5.2	4.4	2.92	1.15	0.7
	29.82	2	2	4	51.04	23.15	55.21	0.0222202	3596.5	223.35	53.3	52.75	30.204														0
	33.2	2	2	5	51.04	28.62	92.71	0.0314231	3927.5	203.95	51.1	56.55	33.6565														0																101	69	29.13
	33.77	2	2	2					3641.33	221.25	53.35	57.5	30.9347														0										6	2.5	1.14	1	0.8		131	76	24.63
	33.6	2	2	4	44.79	22.91	43.75	0.0200459	3622.75	222.925	53.425	58.425	32.051														0											5	3.38	0.91	1.5		132	88	25.42
	32.22	2	1	4					3873.67	206.6	51.3333	48.6667	39.8747														0										5.3	0	3.85	1.21	0.6		100	64	26.3
	37.9	2	2	4					3597.5	223.733	53.5167	54.5167	31.065														0										5.6	5.7	3.41	0.98	2.8		134	78	27.01
	25.96	2	1	2					3409.5	235.1	55.5	52.1	32.553														0
	61	2	1	4	48.96	30.78	116.67	0.11	3721	216.15	52.825	57.3	30.7422														0
	63	2	1	2	36.46	23.32	95.83	0.0284243	3627.5	220.6	52.95	49.6	31.61														0										5.8	3.7	1.99	1.2	1.2
	53	2	1	2	26.04	14.28	36.46	0.0407402	3634	220	53.3	50.1	40														0
	61	2	1	4	24.22	15.22	58.59	0.0600753	3454.5	234.85	53.5	59.75	34.368														0
	60	2	1	4	33.33	17.41	29.17	0.0459776	3591	222.8	53.5	43.5	38.235														0
	38	2	2	4	31.25	21.12	97.92	0.0135982	3468.5	231.75	54.45	46.05	39.1805														0
	49	2	2	5	31.25	18.94	66.67	0.0385258	3584	225.05	53.8	54.7	26.6785														0
